# Supplementary material for: Spanish Cross-Cultural Adaptation and Validation of Neck Bournemouth Questionnaire (NBQ) for Neck Pain Patients
Source: Healthcare (Basel). 2023 Jul 3;11(13):1926. doi: 10.3390/healthcare11131926 (PMC10341303; doi:10.3390/healthcare11131926)
Supplement: Supplementary file 1 [file healthcare-11-01926-s001.zip]

Archive with 1 entries (1 files):
- healthcare-2406218-Supplementary File S1.pdf
